# Supplementary material for: The Efficacy of Re-Warm-Up Practices during Half-Time: A Systematic Review
Source: Medicina (Kaunas). 2021 Sep 17;57(9):976. doi: 10.3390/medicina57090976 (PMC8466564; doi:10.3390/medicina57090976)
Supplement: Supplementary file 1 [file medicina-57-00976-s001.zip]

Archive with 1 entries (1 files):
- medicina-1336630-supplementary.pdf
